# Supplementary material for: It is not all about the alpha: elevated expression of p53β variants is associated with lower probability of survival in a retrospective melanoma cohort
Source: Cancer Cell Int. 2023 Oct 4;23:228. doi: 10.1186/s12935-023-03083-6 (PMC10548590; doi:10.1186/s12935-023-03083-6)
Supplement: Supplementary file 3 — Additional file 3: Table S3. Illumina AmpliSeq Amplicons. [file 12935_2023_3083_MOESM3_ESM.xlsx]

## Sheet: Supplementary Table S3
Supplementary Table S3: Illumina AmpliSeq Amplicons
AmpliconId	SolutionId	RegionName	Chromosome	StartCoordinate	EndCoordinate
AMPL2028990	IAA28223_152	TP53	chr17	7572852	7572941
AMPL2028999	IAA28223_152	TP53	chr17	7572937	7573028
AMPL2148129	IAA28223_152	TP53	chr17	7573013	7573105
AMPL2029045	IAA28223_152	TP53	chr17	7573888	7573987
AMPL2028973	IAA28223_152	TP53	chr17	7573980	7574072
AMPL2029036	IAA28223_152	TP53	chr17	7576499	7576584
AMPL2028981	IAA28223_152	TP53	chr17	7576564	7576646
AMPL2029004	IAA28223_152	TP53	chr17	7576633	7576706
AMPL2147682	IAA28223_152	TP53	chr17	7576782	7576865
AMPL2029010	IAA28223_152	TP53	chr17	7576838	7576927
AMPL2147846	IAA28223_152	TP53	chr17	7576920	7577015
AMPL2028971	IAA28223_152	TP53	chr17	7577003	7577102
AMPL2147090	IAA28223_152	TP53	chr17	7577085	7577176
AMPL2147465	IAA28223_152	TP53	chr17	7577159	7577251
AMPL2147753	IAA28223_152	TP53	chr17	7577404	7577496
AMPL2029003	IAA28223_152	TP53	chr17	7577486	7577586
AMPL2146240	IAA28223_152	TP53	chr17	7577542	7577646
AMPL2029011	IAA28223_152	TP53	chr17	7578143	7578235
AMPL2028975	IAA28223_152	TP53	chr17	7578200	7578301
AMPL2146785	IAA28223_152	TP53	chr17	7578273	7578363
AMPL2029049	IAA28223_152	TP53	chr17	7578347	7578441
AMPL2028980	IAA28223_152	TP53	chr17	7578428	7578518
AMPL2029012	IAA28223_152	TP53	chr17	7578497	7578591
AMPL2148072	IAA28223_152	TP53	chr17	7579255	7579348
AMPL2028967	IAA28223_152	TP53	chr17	7579292	7579388
AMPL2146403	IAA28223_152	TP53	chr17	7579380	7579483
AMPL2147864	IAA28223_152	TP53	chr17	7579454	7579551
AMPL2148056	IAA28223_152	TP53	chr17	7579513	7579600
AMPL2151362	IAA28223_152	TP53	chr17	7579608	7579700
AMPL2029009	IAA28223_152	TP53	chr17	7579634	7579733
AMPL2029040	IAA28223_152	TP53	chr17	7579782	7579879
AMPL2029042	IAA28223_152	TP53	chr17	7579849	7579942
