# Supplementary material for: It is not all about the alpha: elevated expression of p53β variants is associated with lower probability of survival in a retrospective melanoma cohort
Source: Cancer Cell Int. 2023 Oct 4;23:228. doi: 10.1186/s12935-023-03083-6 (PMC10548590; doi:10.1186/s12935-023-03083-6)
Supplement: Supplementary file 4 — Additional file 4: Table S4. TP53 Variants. [file 12935_2023_3083_MOESM4_ESM.xlsx]

## Sheet: Supplementary Table S4
Supplementary Table S4: TP53 Variants
ID	TP53 expression	Chr	Pos	Ref	Alt	Type		Context	Consequence	dbSNP	COSMIC	ClinVar	Gene ID	Qual	Alt Freq	Total Depth	Ref Depth	Alt Depth	Strand Bias
S004	moderate	chr17	7578403	C	T	SNV	C176Y	Coding	missense_variant	rs786202962	COSM10687,COSM1649384,COSM3388204,COSM99669,COSM99670,COSM99671,COSM99672	likely_pathogenic,uncertain_significance	TP53	100	0.093	5813	5275	538	-100
S012	moderate	chr17	7578210	T	C	SNV		Coding	synonymous_variant	rs1800372	COSM1741221,COSM1741222,COSM1741223,COSM1741224,COSM1741225,COSM249885,COSM3755916	benign,conflicting_interpretations_of_pathogenicity	TP53	100	0.425	2391	1374	1017	-100
S012	moderate	chr17	7572885	G	A	SNV		3P_UTR	3_prime_UTR_variant				TP53	53	0.066	1400	1307	92	-100
S012	moderate	chr17	7578473	G	A	SNV		Coding	missense_variant		COSM43675	uncertain_significance	TP53	75	0.059	3822	3598	224	-100
S012	moderate	chr17	7579356	G	A	SNV		Coding	synonymous_variant				TP53	100	0.082	1937	1779	158	-100
S012	moderate	chr17	7579642	C	T	SNV		Intron	intron_variant	rs540683791			TP53	100	0.491	2867	1412	1409	-100
S012	moderate	chr17	7572936	G	A	SNV		Coding	synonymous_variant				TP53	96	0.078	1406	1297	109	-100
S012	moderate	chr17	7572960	G	A	SNV		Coding	synonymous_variant	rs373710656		likely_benign	TP53	64	0.068	1464	1364	100	-100
S012	moderate	chr17	7572971	G	A	SNV		Coding	missense_variant		COSM5352220		TP53	60	0.067	1472	1373	99	-100
S012	moderate	chr17	7573938	C	T	SNV		Coding	synonymous_variant				TP53	92	0.079	1272	1172	100	-100
S012	moderate	chr17	7573965	C	T	SNV		Coding	synonymous_variant				TP53	45	0.064	1276	1194	82	-100
S012	moderate	chr17	7573973	C	T	SNV		Coding	missense_variant				TP53	82	0.076	1278	1181	97	-100
S012	moderate	chr17	7574000	C	T	SNV		Coding	missense_variant				TP53	70	0.075	1123	1039	84	-100
S012	moderate	chr17	7574070	C	T	SNV		Intron	intron_variant				TP53	100	0.099	1120	1009	111	-100
S012	moderate	chr17	7576585	C	T	SNV		Intron	intron_variant				TP53	100	0.11	1407	1252	155	-100
S012	moderate	chr17	7576835	G	A	SNV		Intron	intron_variant	rs373464964			TP53	60	0.058	3137	2955	182	-100
S012	moderate	chr17	7576858	G	A	SNV		Coding	missense_variant		COSM6903965,COSM6903966,COSM6903967,COSM6903968		TP53	100	0.066	5122	4785	337	-100
S012	moderate	chr17	7576877	C	T	SNV		Coding	synonymous_variant	rs672601297		not_provided,likely_benign	TP53	97	0.071	1979	1838	141	-100
S012	moderate	chr17	7576943	G	A	SNV		Intron	intron_variant				TP53	60	0.08	723	665	58	-100
S012	moderate	chr17	7577143	C	T	SNV		Coding	synonymous_variant		COSM1386600,COSM3970343,COSM3970344,COSM43785		TP53	100	0.078	2162	1994	168	-100
S012	moderate	chr17	7577157	T	C	SNV		Intron	splice_acceptor_variant		COSM45132,COSM4881111,COSM4881112,COSM4881113	likely_pathogenic	TP53	100	0.072	2164	2009	155	-100
S012	moderate	chr17	7577180	C	T	SNV		Intron	intron_variant				TP53	83	0.072	1547	1435	112	-100
S012	moderate	chr17	7578246	C	T	SNV		Coding	synonymous_variant				TP53	100	0.111	578	514	64	-100
S012	moderate	chr17	7578306	A	G	SNV		Intron	intron_variant		COSN26958805		TP53	100	0.053	1744	1651	93	-100
S012	moderate	chr17	7578479	G	A	SNV		Coding	missense_variant	rs28934874	COSM10905,COSM1640859,COSM3378358,COSM984959,COSM984961,COSM984962,COSM984963	pathogenic,likely_pathogenic	TP53	57	0.056	3831	3618	213	-100
S012	moderate	chr17	7579280	C	T	SNV		Intron	intron_variant				TP53	100	0.077	1880	1736	144	-100
S012	moderate	chr17	7579315	G	A	SNV		Coding	synonymous_variant				TP53	86	0.06	3823	3593	230	-100
S012	moderate	chr17	7579813	C	T	SNV		Intron	intron_variant				TP53	100	0.125	432	378	54	-100
S012	moderate	chr17	7579909	C	T	SNV		Coding	missense_variant	rs769884991			TP53	100	0.081	1849	1699	150	-100
S017	low	chr17	7576900	G	A	SNV		Coding	missense_variant				TP53	36	0.054	2914	2758	156	-100
S017	low	chr17	7577105	G	A	SNV		Coding	missense_variant	rs876659802	COSM10863,COSM129831,COSM1646812,COSM3378341	pathogenic,likely_pathogenic	TP53	100	0.22	2582	2015	567	-100
S017	low	chr17	7578550	G	A	SNV		Coding	missense_variant	rs730881999	COSM1637542,COSM216412,COSM216413,COSM216414,COSM3378368,COSM44226	likely_pathogenic	TP53	66	0.065	1963	1836	127	-100
S017	low	chr17	7573055	G	A	SNV		Intron	intron_variant				TP53	100	0.077	1758	1621	136	-100
S017	low	chr17	7573905	G	A	SNV		Intron	intron_variant				TP53	100	0.153	680	576	104	-100
S017	low	chr17	7574027	C	T	SNV		Coding	missense_variant	rs730882028		uncertain_significance	TP53	77	0.061	1427	1340	87	-100
S017	low	chr17	7576605	G	A	SNV		Intron	intron_variant				TP53	100	0.082	1488	1366	122	-100
S017	low	chr17	7576840	C	T	SNV		Intron	intron_variant				TP53	100	0.062	4562	4163	285	-100
S017	low	chr17	7576993	C	T	SNV		Intron	intron_variant	rs768950740	COSN26958804		TP53	100	0.094	767	695	72	-100
S017	low	chr17	7577007	C	T	SNV		Intron	intron_variant				TP53	100	0.067	5233	4882	351	-100
S017	low	chr17	7577121	G	A	SNV		Coding	missense_variant	rs121913343	COSM10659,COSM1645518,COSM3355991,COSM99933	pathogenic,uncertain_significance,conflicting_interpretations_of_pathogenicity,not_provided,likely_pathogenic	TP53	100	0.075	2590	2396	194	-100
S017	low	chr17	7577131	G	A	SNV		Coding	synonymous_variant		COSM44886		TP53	100	0.168	2589	2154	435	-100
S017	low	chr17	7577469	C	T	SNV		Intron	intron_variant				TP53	100	0.068	1675	1561	114	-100
S017	low	chr17	7577487	G	A	SNV		Intron	intron_variant	rs17881780	COSM45008	benign	TP53	57	0.057	3152	2971	181	-100
S017	low	chr17	7577506	C	T	SNV		Coding	missense_variant		COSM44117		TP53	100	0.1	1476	1329	147	-100
S017	low	chr17	7577592	G	A	SNV		Coding	missense_variant		COSM43868		TP53	100	0.121	948	833	115	-100
S017	low	chr17	7577609	C	G	SNV		Intron	splice_acceptor_variant		COSM1649398,COSM3403264,COSM45675,COSM562645,COSM562646,COSM562647		TP53	100	0.08	947	871	76	-100
S017	low	chr17	7577638	C	T	SNV		Intron	intron_variant	rs769521263			TP53	64	0.064	946	885	61	-100
S017	low	chr17	7578185	G	A	SNV		Coding	missense_variant		COSM44970	uncertain_significance	TP53	100	0.095	875	792	83	-100
S017	low	chr17	7578193	G	A	SNV		Coding	missense_variant		COSM44439		TP53	100	0.115	881	780	101	-100
S017	low	chr17	7578470	C	T	SNV		Coding	missense_variant	rs137852789	COSM43692,COSM5981125,COSM5981126,COSM5981127,COSM5981128,COSM5981129,COSM5981130	not_provided,uncertain_significance	TP53	100	0.054	3583	3388	195	-100
S017	low	chr17	7578560	G	A	SNV		Intron	splice_region_variant,intron_variant				TP53	60	0.063	1963	1838	124	-100
S017	low	chr17	7578573	G	A	SNV		Intron	intron_variant			likely_benign	TP53	52	0.061	1962	1842	120	-100
S017	low	chr17	7579265	G	A	SNV		Intron	intron_variant				TP53	100	0.097	1346	1215	131	-100
S017	low	chr17	7579340	G	A	SNV		Coding	missense_variant		COSM44044		TP53	41	0.054	3338	3159	179	-100
S017	low	chr17	7579369	G	A	SNV		Coding	synonymous_variant		COSM6474211,COSM6474212,COSM6474213,COSM6474214,COSM6474215		TP53	100	0.131	1987	1727	260	-100
S017	low	chr17	7579449	G	A	SNV		Coding	missense_variant		COSM4480121,COSM4480122,COSM4480123,COSM4480124,COSM4480125	uncertain_significance	TP53	52	0.065	1466	1371	95	-100
S017	low	chr17	7579479	C	T	SNV		Coding	missense_variant		COSM44736		TP53	90	0.056	2422	2287	135	-100
S017	low	chr17	7579572	C	T	SNV		Coding	missense_variant		COSM6474225,COSM6474226,COSM6474227,COSM6474228,COSM6474229		TP53	98	0.059	2162	2034	127	-100
S017	low	chr17	7579783	GGG	AGA	MNV		Intron	intron_variant				TP53	100	0.092	639	580	59	-100
S017	low	chr17	7579849	G	A	SNV		Coding	synonymous_variant				TP53	100	0.115	654	579	75	-100
S017	low	chr17	7579913	G	A	SNV		5P_UTR	5_prime_UTR_variant				TP53	100	0.108	1859	1658	201	-100
S017	low	chr17	7579917	G	A	SNV		5P_UTR	5_prime_UTR_variant				TP53	34	0.057	1858	1753	105	-100
S017	low	chr17	7579937	G	A	SNV		5P_UTR	5_prime_UTR_variant				TP53	100	0.075	1856	1716	140	-100
S019	high	chr17	7578396	G	A	SNV		Coding	synonymous_variant		COSM44971		TP53	100	0.251	7810	5851	1959	-100
S019	high	chr17	7579395	G	A	SNV		Coding	missense_variant		COSM12296,COSM1386881,COSM1386882,COSM5882935,COSM5882936		TP53	100	0.247	3243	2442	800	-100
S021	high	chr17	7576501	G	A	SNV		Intron	intron_variant	rs77697176			TP53	100	0.479	259	135	124	-100
S021	high	chr17	7577085	C	T	SNV		Coding	missense_variant	rs112431538	COSM10722,COSM137087,COSM1649345,COSM3717625	likely_pathogenic	TP53	100	0.302	867	605	262	-100
S021	high	chr17	7577616	AT	A	Deletion		Intron	intron_variant	rs762540407		uncertain_significance	TP53	100	0.403	216	129	87	-100
S021	high	chr17	7578416	CCT	C	Deletion		Coding	frameshift_variant				TP53	100	0.428	484	277	207	-100
S025	high	chr17	7577105	G	A	SNV		Coding	missense_variant	rs876659802	COSM10863,COSM129831,COSM1646812,COSM3378341	pathogenic,likely_pathogenic	TP53	100	0.741	8927	2314	6613	-100
S025	high	chr17	7577407	A	C	SNV		Intron	intron_variant	rs12951053	COSN19703648,COSN26958810,COSN26958811,COSN26958812		TP53	100	0.132	5389	4672	712	-100
S025	high	chr17	7577427	G	A	SNV		Intron	intron_variant	rs12947788	COSN26958813,COSN26958814,COSN26958815		TP53	100	0.136	5389	4657	732	-100
S025	high	chr17	7578210	T	C	SNV		Coding	synonymous_variant	rs1800372	COSM1741221,COSM1741222,COSM1741223,COSM1741224,COSM1741225,COSM249885,COSM3755916	benign,conflicting_interpretations_of_pathogenicity	TP53	100	0.863	8775	1197	7577	-100
S026	high	chr17	7577407	A	C	SNV		Intron	intron_variant	rs12951053	COSN19703648,COSN26958810,COSN26958811,COSN26958812		TP53	100	0.536	5189	2404	2781	-100
S026	high	chr17	7577427	G	A	SNV		Intron	intron_variant	rs12947788	COSN26958813,COSN26958814,COSN26958815		TP53	100	0.538	5189	2397	2792	-100
S031	high	chr17	7579619	G	T	SNV		Intron	intron_variant	rs17883323		benign	TP53	100	0.129	3411	2967	441	-100
S031	high	chr17	7576501	G	A	SNV		Intron	intron_variant	rs77697176			TP53	100	0.832	1835	309	1526	-100
S033	moderate	chr17	7579642	C	T	SNV		Intron	intron_variant	rs540683791			TP53	100	0.11	6950	6098	767	-100
S034	low	chr17	7577407	A	C	SNV		Intron	intron_variant	rs12951053	COSN19703648,COSN26958810,COSN26958811,COSN26958812		TP53	100	0.536	2924	1355	1568	-100
S034	low	chr17	7577427	G	A	SNV		Intron	intron_variant	rs12947788	COSN26958813,COSN26958814,COSN26958815		TP53	100	0.537	2921	1351	1569	-100
S034	low	chr17	7578146	T	C	SNV		Intron	intron_variant	rs34949160	COSM45453,COSM4775026	benign	TP53	100	0.261	3207	2361	838	-100
S045	high	chr17	7577509	C	T	SNV		Coding	missense_variant	rs121912652	COSM10988,COSM1172461,COSM1172462,COSM1679494,COSM4271777	pathogenic	TP53	100	0.496	3217	1533	1596	-100
S048	high	chr17	7577120	C	G	SNV		Coding	missense_variant	rs28934576	COSM1646808,COSM165077,COSM3726798,COSM43896	likely_pathogenic,pathogenic	TP53	100	0.546	6170	2781	3369	-100
S048	high	chr17	7577547	CC	TT	MNV		Coding	missense_variant		COSM45410		TP53	100	0.324	6061	4100	1961	-100
S049	high	chr17	7578210	T	C	SNV		Coding	synonymous_variant	rs1800372	COSM1741221,COSM1741222,COSM1741223,COSM1741224,COSM1741225,COSM249885,COSM3755916	benign,conflicting_interpretations_of_pathogenicity	TP53	100	0.377	5913	3685	2228	-100
S049	high	chr17	7578395	GG	AA	MNV		Coding	missense_variant		COSM43584,COSM4567004,COSM4567005,COSM4567006,COSM4567007,COSM4567008,COSM4567009		TP53	100	0.258	4262	3164	1098	-100
S051	moderate	chr17	7579356	G	A	SNV		Coding	synonymous_variant				TP53	55	0.067	3864	3603	260	-100
S051	moderate	chr17	7573949	C	T	SNV		Coding	missense_variant	rs786203298		uncertain_significance	TP53	100	0.097	1718	1548	166	-100
S051	moderate	chr17	7577626	C	T	SNV		Intron	intron_variant				TP53	100	0.135	1493	1291	201	-100
S059	low	chr17	7578212	G	A	SNV		Coding	stop_gained	rs397516436	COSM10654,COSM1638393,COSM3378350,COSM99615,COSM99616,COSM99617,COSM99618	pathogenic	TP53	100	0.848	4655	701	3947	-100
S069	moderate	chr17	7576900	G	A	SNV		Coding	missense_variant				TP53	100	0.277	130	94	36	-100
S069	moderate	chr17	7578210	T	C	SNV		Coding	synonymous_variant	rs1800372	COSM1741221,COSM1741222,COSM1741223,COSM1741224,COSM1741225,COSM249885,COSM3755916	benign,conflicting_interpretations_of_pathogenicity	TP53	100	0.283	258	185	73	-100
S069	moderate	chr17	7578212	G	A	SNV		Coding	stop_gained	rs397516436	COSM10654,COSM1638393,COSM3378350,COSM99615,COSM99616,COSM99617,COSM99618	pathogenic	TP53	100	0.284	257	184	73	-100
S069	moderate	chr17	7578550	G	A	SNV		Coding	missense_variant	rs730881999	COSM1637542,COSM216412,COSM216413,COSM216414,COSM3378368,COSM44226	likely_pathogenic	TP53	100	0.117	214	189	25	-87.5537
S069	moderate	chr17	7579619	G	T	SNV		Intron	intron_variant	rs17883323		benign	TP53	100	0.343	70	46	24	-100
S069	moderate	chr17	7572885	G	A	SNV		3P_UTR	3_prime_UTR_variant				TP53	100	0.167	120	100	20	-77.2954
S069	moderate	chr17	7578473	G	A	SNV		Coding	missense_variant		COSM43675	uncertain_significance	TP53	100	0.16	163	137	26	-100
S069	moderate	chr17	7572962	G	A	SNV		Coding	missense_variant	rs150842067	COSM307349		TP53	68	0.134	97	84	13	-14.0446
S069	moderate	chr17	7572983	A	G	SNV		Coding	missense_variant				TP53	92	0.124	97	85	12	-14.0446
S069	moderate	chr17	7572984	C	T	SNV		Coding	synonymous_variant	rs764011631			TP53	100	0.202	99	79	20	-14.0446
S069	moderate	chr17	7573102	G	A	SNV		Intron	intron_variant				TP53	44	0.156	45	38	7	-28.228
S069	moderate	chr17	7576619	C	T	SNV		Intron	intron_variant	rs17883348		likely_benign	TP53	77	0.072	290	269	21	-55.1522
S069	moderate	chr17	7576701	G	A	SNV		Intron	intron_variant				TP53	100	0.151	146	124	22	-92.7332
S069	moderate	chr17	7576813	G	A	SNV		Intron	intron_variant				TP53	91	0.1	229	206	23	-73.8953
S069	moderate	chr17	7576860	G	A	SNV		Coding	missense_variant		COSM46146		TP53	100	0.101	357	321	36	-100
S069	moderate	chr17	7577060	C	T	SNV		Coding	missense_variant		COSM6491486,COSM6491487,COSM6491488,COSM6491489		TP53	100	0.186	145	118	27	-100
S069	moderate	chr17	7578253	C	T	SNV		Coding	missense_variant		COSM43989,COSM4776916,COSM4776917,COSM4776918,COSM4776919,COSM4776920,COSM4776921		TP53	100	0.228	101	78	23	-100
S069	moderate	chr17	7578281	G	A	SNV		Coding	missense_variant		COSM1736075,COSM1736076,COSM1736077,COSM1736078,COSM1736079,COSM44682,COSM5610913		TP53	33	0.054	298	282	16	-37.9018
S069	moderate	chr17	7578284	C	T	SNV		Coding	missense_variant		COSM43537,COSM6903993,COSM6903994,COSM6903995,COSM6903996,COSM6903997,COSM6903998		TP53	88	0.077	299	276	23	-62.5826
S069	moderate	chr17	7578297	C	T	SNV		Intron	splice_region_variant,intron_variant				TP53	81	0.074	299	277	22	-53.8748
S069	moderate	chr17	7578301	C	T	SNV		Intron	intron_variant				TP53	89	0.077	297	274	23	-63.145
S069	moderate	chr17	7578330	G	A	SNV		Intron	intron_variant	rs371082405			TP53	54	0.081	197	181	16	-41.336
S069	moderate	chr17	7578356	G	A	SNV		Intron	intron_variant				TP53	51	0.072	235	218	17	-45.086
S069	moderate	chr17	7578431	G	A	SNV		Coding	stop_gained		COSM11333,COSM121081,COSM121082,COSM121083,COSM121084,COSM2744872,COSM3937613		TP53	62	0.089	191	174	17	-51.1588
S069	moderate	chr17	7578591	G	A	SNV		Intron	intron_variant				TP53	100	0.132	212	184	28	-100
S069	moderate	chr17	7579313	G	A	SNV		Coding	missense_variant,splice_region_variant	rs786201057	COSM168302,COSM168303,COSM1750374,COSM3717682,COSM44988	likely_pathogenic,uncertain_significance	TP53	56	0.076	238	220	18	-53.4232
S069	moderate	chr17	7579334	G	A	SNV		Coding	missense_variant		COSM4384945,COSM4384946,COSM4384947,COSM4384948,COSM44051	uncertain_significance	TP53	100	0.105	238	213	25	-82.892
S069	moderate	chr17	7579346	A	G	SNV		Coding	missense_variant	rs781724995		uncertain_significance	TP53	91	0.071	238	221	17	-44.5733
S069	moderate	chr17	7579475	G	A	SNV		Coding	missense_variant		COSM5926982,COSM5926983,COSM5926984,COSM5926985,COSM5926986		TP53	45	0.094	117	106	11	-34.0409
S069	moderate	chr17	7579478	G	A	SNV		Coding	missense_variant				TP53	38	0.085	117	107	10	-34.0409
S069	moderate	chr17	7579523	G	A	SNV		Coding	missense_variant				TP53	100	0.137	234	202	32	-100
S069	moderate	chr17	7579528	C	T	SNV		Coding	stop_gained		COSM1324762,COSM1324763,COSM3712585,COSM3712586,COSM44488	pathogenic	TP53	100	0.111	234	208	26	-93.3428
S087	high	chr17	7577407	A	C	SNV		Intron	intron_variant	rs12951053	COSN19703648,COSN26958810,COSN26958811,COSN26958812		TP53	100	0.535	1799	833	963	-100
S087	high	chr17	7577427	G	A	SNV		Intron	intron_variant	rs12947788	COSN26958813,COSN26958814,COSN26958815		TP53	100	0.535	1795	834	961	-100
S105	moderate	chr17	7579619	G	T	SNV		Intron	intron_variant	rs17883323		benign	TP53	100	0.495	8432	4249	4175	-100
S115	moderate	chr17	7579619	G	T	SNV		Intron	intron_variant	rs17883323		benign	TP53	100	0.277	8789	6283	2436	-100
